# Supplementary material for: Revealing potential anti-fibrotic mechanism of Ganxianfang formula based on RNA sequence
Source: Chin Med. 2022 Feb 18;17:23. doi: 10.1186/s13020-022-00579-7 (PMC8855591; doi:10.1186/s13020-022-00579-7)
Supplement: Supplementary file 2 — Additional file 2: Table S2. Detailed information and detection map of the main compounds. [file 13020_2022_579_MOESM2_ESM.xlsx]

## Sheet: Sheet1
Table S2. Detailed information and detection map of the active compound.
Number	Compound	Formula	RT [min]	Peak area	Relative content (%)
1	Baicalin	C21 H18 O11	26.0165	35516412491	17.467
© Reported with Compound Discoverer 3.2
Number	Compound	Formula	RT [min]	Peak area	Relative content (%)
2	Wogonoside	C22 H20 O11	28.0174	19852901417	9.764
© Reported with Compound Discoverer 3.2
Number	Compound	Formula	RT [min]	Peak area	Relative content (%)
3	Matrine	C15 H24 N2 O	20.0655	13076569235	6.431
© Reported with Compound Discoverer 3.2
Number	Compound	Formula	RT [min]	Peak area	Relative content (%)
4	Stachydrine	C7 H13 N O2	1.69727	6763315127	3.326
© Reported with Compound Discoverer 3.2
Number	Compound	Formula	RT [min]	Peak area	Relative content (%)
5	5-O-Methylvisammioside	C22 H28 O10	24.2533	6083789067	2.992
© Reported with Compound Discoverer 3.2
Number	Compound	Formula	RT [min]	Peak area	Relative content (%)
6	Hesperidin	C28 H34 O15	24.6739	5599639466	2.754
© Reported with Compound Discoverer 3.2
Number	Compound	Formula	RT [min]	Peak area	Relative content (%)
7	Ursodeoxycholic acid	C24 H40 O4	38.4744	4906729996	2.413
© Reported with Compound Discoverer 3.2
Structure	Name	Formula	RT [min]	Peak area	Relative content (%)
8	Amygdalin	C20 H27 N O11	21.7699	4285968422	2.108
© Reported with Compound Discoverer 3.2
Structure	Name	Formula	RT [min]	Peak area	Relative content (%)
9	Sophocarpine	C15 H22 N2 O	20.2311	3969273379	1.952
© Reported with Compound Discoverer 3.2
Structure	Name	Formula	RT [min]	Peak area	Relative content (%)
10	Paeoniflorin	C23 H28 O11	22.8935	3171479513	1.56
© Reported with Compound Discoverer 3.2
