# Supplementary material for: Revealing potential anti-fibrotic mechanism of Ganxianfang formula based on RNA sequence
Source: Chin Med. 2022 Feb 18;17:23. doi: 10.1186/s13020-022-00579-7 (PMC8855591; doi:10.1186/s13020-022-00579-7)
Supplement: Supplementary file 3 — Additional file 3: Table S3. KEGG pathways of DEGs with opposite trends in GXF and CCl4 group. [file 13020_2022_579_MOESM3_ESM.xlsx]

## Sheet: Sheet1
Table S3. KEGG pathways of DEGs with opposite trends in GXF and CCl4 group.
KEGGID	Description	GeneRatio	BgRatio	pvalue	padj	geneID	geneName	keggID	Count
rno04510	Focal adhesion	53/1006	222/10340	3.8e-10	1.19e-07	ENSRNOG00000023972/ENSRNOG00000000596/ENSRNOG00000003897/ENSRNOG00000001254/ENSRNOG00000005678/ENSRNOG00000016281/ENSRNOG00000053691/ENSRNOG00000001249/ENSRNOG00000052064/ENSRNOG00000016538/ENSRNOG00000011292/ENSRNOG00000009531/ENSRNOG00000012471/ENSRNOG00000059903/ENSRNOG00000054890/ENSRNOG00000020246/ENSRNOG00000019648/ENSRNOG00000047768/ENSRNOG00000009495/ENSRNOG00000018461/ENSRNOG00000011134/…	Col4a2/Fyn/Col1a1/Col6a2/Lamb1/Col4a1/Lama5/Col6a1/Parvg/Itga8/Col1a2/Col9a3/Thbs4/Thbs3/Flna/Myl9/AABR07068316.1/Lamb2/Src/Pdgfrb/Lama2/Vasp/Vegfd/Parvb/Vav1/Pik3cd/Spp1/Cav1/Pdgfb/Shc2/Itgb6/Actg1/Vwf/Tnc/Pdgfd/Thbs2/Erbb2/Igf1r/Lamc1/Flnc/Bcl2/Lamc2/Itgb7/Itga9/Pak7/Itgb4/Egfr/Igf1/Kdr/Braf/Pak2/Rac3/Xiap	rno:306628/rno:25150/rno:29393/rno:361821/rno:298941/rno:290905/rno:140433/rno:294337/rno:689069/rno:364786/rno:103689932/rno:362285/rno:29220/rno:681309/rno:293860/rno:296313/rno:367313/rno:25473/rno:83805/rno:24629/rno:309368/rno:361517/rno:360457/rno:362973/rno:25156/rno:366508/rno:25353/rno:25404/rno:24628/rno:314612/rno:311061/rno:287876/rno:116669/rno:116640/rno:66018/rno:292406/rno:24337/r…	53
rno04512	ECM-receptor interaction	30/1006	96/10340	3.6e-09	5.63e-07	ENSRNOG00000023972/ENSRNOG00000003897/ENSRNOG00000001254/ENSRNOG00000005678/ENSRNOG00000016281/ENSRNOG00000053691/ENSRNOG00000001249/ENSRNOG00000016538/ENSRNOG00000011292/ENSRNOG00000009531/ENSRNOG00000012471/ENSRNOG00000059903/ENSRNOG00000019648/ENSRNOG00000047768/ENSRNOG00000043176/ENSRNOG00000011134/ENSRNOG00000006094/ENSRNOG00000059894/ENSRNOG00000021182/ENSRNOG00000043451/ENSRNOG00000008346/…	Col4a2/Col1a1/Col6a2/Lamb1/Col4a1/Lama5/Col6a1/Itga8/Col1a2/Col9a3/Thbs4/Thbs3/AABR07068316.1/Lamb2/AABR07059308.1/Lama2/Cd44/Hmmr/Sv2a/Spp1/Itgb6/Vwf/Tnc/Thbs2/LOC103690020/Lamc1/Lamc2/Itgb7/Itga9/Itgb4	rno:306628/rno:29393/rno:361821/rno:298941/rno:290905/rno:140433/rno:294337/rno:364786/rno:103689932/rno:362285/rno:29220/rno:681309/rno:367313/rno:25473/rno:499985/rno:309368/rno:25406/rno:25460/rno:117559/rno:25353/rno:311061/rno:116669/rno:116640/rno:292406/rno:103690020/rno:117036/rno:192362/rno:25713/rno:685004/rno:25724	30
rno04974	Protein digestion and absorption	27/1006	99/10340	4.91e-07	5.12e-05	ENSRNOG00000020579/ENSRNOG00000001469/ENSRNOG00000023972/ENSRNOG00000003897/ENSRNOG00000003736/ENSRNOG00000001254/ENSRNOG00000016281/ENSRNOG00000019440/ENSRNOG00000003357/ENSRNOG00000001249/ENSRNOG00000011292/ENSRNOG00000009531/ENSRNOG00000008749/ENSRNOG00000019648/ENSRNOG00000016469/ENSRNOG00000058470/ENSRNOG00000017054/ENSRNOG00000015948/ENSRNOG00000028092/ENSRNOG00000023148/ENSRNOG00000020525/…	Col7a1/Eln/Col4a2/Col1a1/Col5a2/Col6a2/Col4a1/Kcnn4/Col3a1/Col6a1/Col1a2/Col9a3/Col5a1/AABR07068316.1/Fxyd2/Col12a1/Kcne3/Slc1a5/Cpa2/Col11a1/Col5a3/Slc8a1/Slc7a8/Col17a1/Atp1a3/Cpb2/Slc3a1	rno:301012/rno:25043/rno:306628/rno:29393/rno:85250/rno:361821/rno:290905/rno:65206/rno:84032/rno:294337/rno:103689932/rno:362285/rno:85490/rno:367313/rno:29639/rno:25683/rno:63883/rno:292657/rno:296959/rno:25654/rno:60379/rno:29715/rno:84551/rno:294027/rno:24213/rno:113936/rno:29484	27
rno04610	Complement and coagulation cascades	25/1006	94/10340	2.14e-06	0.000113892	ENSRNOG00000047800/ENSRNOG00000012804/ENSRNOG00000048043/ENSRNOG00000019018/ENSRNOG00000036703/ENSRNOG00000012749/ENSRNOG00000001224/ENSRNOG00000012807/ENSRNOG00000047300/ENSRNOG00000045772/ENSRNOG00000037931/ENSRNOG00000019689/ENSRNOG00000003927/ENSRNOG00000010516/ENSRNOG00000061379/ENSRNOG00000010935/ENSRNOG00000042901/ENSRNOG00000003430/ENSRNOG00000014118/ENSRNOG00000052604/ENSRNOG00000007457/…	C5ar1/C1qc/F2r/Plat/Itgax/C1qb/Itgb2/C1qa/Bdkrb2/LOC100911545/Plaur/Vwf/Cd55/Plau/C7/Cpb2/Cfhr1/F9/Klkb1/LOC100361907/Serping1/C9/C3/AABR07006691.1/AABR07021096.1	rno:113959/rno:362634/rno:25439/rno:25692/rno:499271/rno:29687/rno:309684/rno:298566/rno:25245/rno:100911545/rno:50692/rno:116669/rno:64036/rno:25619/rno:117517/rno:113936/rno:289057/rno:24946/rno:25048/rno:100361907/rno:295703/rno:117512/rno:24232/rno:100911854/rno:688887	25
rno03030	DNA replication	16/1006	45/10340	2.44e-06	0.000113892	ENSRNOG00000014098/ENSRNOG00000003703/ENSRNOG00000014336/ENSRNOG00000019681/ENSRNOG00000020906/ENSRNOG00000012486/ENSRNOG00000012543/ENSRNOG00000001088/ENSRNOG00000004242/ENSRNOG00000001457/ENSRNOG00000020531/ENSRNOG00000001349/ENSRNOG00000014193/ENSRNOG00000001833/ENSRNOG00000001816/ENSRNOG00000016316	Pold2/Mcm6/Mcm5/Pold1/Pola2/Prim2/Mcm3/Rfc3/Pole2/Rfc2/Fen1/Mcm7/Lig1/Mcm4/Rfc4/Mcm2	rno:289758/rno:29685/rno:291885/rno:59294/rno:85242/rno:301323/rno:316273/rno:288414/rno:299112/rno:116468/rno:84490/rno:288532/rno:81513/rno:29728/rno:288003/rno:312538	16
rno04360	Axon guidance	40/1006	193/10340	2.84e-06	0.000113892	ENSRNOG00000000596/ENSRNOG00000016592/ENSRNOG00000013166/ENSRNOG00000011683/ENSRNOG00000011589/ENSRNOG00000009625/ENSRNOG00000020246/ENSRNOG00000007687/ENSRNOG00000016512/ENSRNOG00000009495/ENSRNOG00000013694/ENSRNOG00000001470/ENSRNOG00000003866/ENSRNOG00000017704/ENSRNOG00000008168/ENSRNOG00000015618/ENSRNOG00000006631/ENSRNOG00000007377/ENSRNOG00000051986/ENSRNOG00000016203/ENSRNOG00000002041/…	Fyn/Gnai2/Wnt4/Fes/Camk2d/Dpysl2/Myl9/Sema7a/Sema3b/Src/Ntng2/Limk1/Cxcr4/Sema3f/Wnt5b/Wnt5a/Sema3e/Slit3/Plcg2/Efna2/Boc/Pik3cd/Ablim2/Ephb2/Robo2/Ntn4/Ptch2/Plxna1/Sema3c/Ephb3/Nck2/Enah/Camk2b/Pak7/Rgma/Efna1/Efna5/Pak2/Sema4g/Rac3	rno:25150/rno:81664/rno:84426/rno:361597/rno:24246/rno:25416/rno:296313/rno:315711/rno:363142/rno:83805/rno:311836/rno:65172/rno:60628/rno:315996/rno:282582/rno:64566/rno:296789/rno:83467/rno:29337/rno:84358/rno:360715/rno:366508/rno:360958/rno:313633/rno:84409/rno:299737/rno:89830/rno:362398/rno:296787/rno:287989/rno:316369/rno:360891/rno:24245/rno:311450/rno:308739/rno:94268/rno:116683/rno:1009…	40
rno04151	PI3K-Akt signaling pathway	70/1006	416/10340	2.91e-06	0.000113892	ENSRNOG00000013656/ENSRNOG00000023972/ENSRNOG00000003897/ENSRNOG00000001254/ENSRNOG00000005678/ENSRNOG00000016281/ENSRNOG00000002428/ENSRNOG00000053691/ENSRNOG00000001249/ENSRNOG00000049270/ENSRNOG00000016538/ENSRNOG00000012160/ENSRNOG00000011292/ENSRNOG00000009531/ENSRNOG00000012471/ENSRNOG00000059903/ENSRNOG00000019648/ENSRNOG00000023428/ENSRNOG00000047768/ENSRNOG00000020783/ENSRNOG00000018414/…	Lpar1/Col4a2/Col1a1/Col6a2/Lamb1/Col4a1/Lpar4/Lama5/Col6a1/Ppp2r3b/Itga8/Syk/Col1a2/Col9a3/Thbs4/Thbs3/AABR07068316.1/Pik3r5/Lamb2/Ntf4/Csf1r/Pdgfrb/Gng2/Lama2/Vegfd/F2r/Il2rg/Ccne1/Nos3/Efna2/Gngt2/Pik3cd/Spp1/Pdgfb/Itgb6/Vwf/Gng11/Tnc/Pdgfd/Thbs2/Erbb2/Igf1r/Kitlg/Gng8/Lamc1/Bcl2/Epo/Them4/Angpt1/Lamc2/AABR07065772.3/Itgb7/Ddit4/Itga9/Itgb4/Ppp2r2b/Gnb4/Creb3l1/Egfr/Ghr/Efna1/Cdk2/Erbb3/Efna5/I…	rno:116744/rno:306628/rno:29393/rno:361821/rno:298941/rno:290905/rno:302378/rno:140433/rno:294337/rno:682033/rno:364786/rno:25155/rno:103689932/rno:362285/rno:29220/rno:681309/rno:367313/rno:497931/rno:25473/rno:25730/rno:307403/rno:24629/rno:80850/rno:309368/rno:360457/rno:25439/rno:140924/rno:25729/rno:24600/rno:84358/rno:690825/rno:366508/rno:25353/rno:24628/rno:311061/rno:116669/rno:100912034…	70
rno04110	Cell cycle	31/1006	134/10340	3.5e-06	0.000121806	ENSRNOG00000009867/ENSRNOG00000020652/ENSRNOG00000018815/ENSRNOG00000007906/ENSRNOG00000028415/ENSRNOG00000000632/ENSRNOG00000015423/ENSRNOG00000003703/ENSRNOG00000008956/ENSRNOG00000014336/ENSRNOG00000058539/ENSRNOG00000032778/ENSRNOG00000024008/ENSRNOG00000005376/ENSRNOG00000029055/ENSRNOG00000003802/ENSRNOG00000055111/ENSRNOG00000012835/ENSRNOG00000014786/ENSRNOG00000002105/ENSRNOG00000021248/…	Tgfb3/Tgfb1/Plk1/Bub1b/Cdc20/Cdk1/Ccna2/Mcm6/Cdkn2c/Mcm5/Ccnb1/Bub1/Cdc25c/Mad2l1/Ttk/Pttg1/AABR07000658.1/Espl1/Ccne1/Cdc7/Cdc25b/Cdc45/Mcm3/Chek2/Cdc6/Pkmyt1/Mcm7/Mcm4/Tgfb2/Mcm2/Cdk2	rno:25717/rno:59086/rno:25515/rno:171576/rno:64515/rno:54237/rno:114494/rno:29685/rno:54238/rno:291885/rno:25203/rno:296137/rno:307511/rno:297176/rno:315852/rno:64193/rno:100364016/rno:315330/rno:25729/rno:360908/rno:171103/rno:287961/rno:316273/rno:114212/rno:360621/rno:287101/rno:288532/rno:29728/rno:81809/rno:312538/rno:362817	31
rno04062	Chemokine signaling pathway	37/1006	192/10340	3.65e-05	0.000762242	ENSRNOG00000028015/ENSRNOG00000016592/ENSRNOG00000001480/ENSRNOG00000031058/ENSRNOG00000019308/ENSRNOG00000032150/ENSRNOG00000034290/ENSRNOG00000023428/ENSRNOG00000009331/ENSRNOG00000009495/ENSRNOG00000018509/ENSRNOG00000048980/ENSRNOG00000003866/ENSRNOG00000011439/ENSRNOG00000050430/ENSRNOG00000003999/ENSRNOG00000021569/ENSRNOG00000062144/ENSRNOG00000006108/ENSRNOG00000016846/ENSRNOG00000052437/…	Pf4/Gnai2/Ncf1/Was/Arrb2/Adcy2/Ccl21/Pik3r5/Hck/Src/Cx3cr1/Gng2/Cxcr4/Grk5/Vav1/Adcy3/Tiam1/AABR07035955.1/Gngt2/Pik3cd/AABR07072809.1/Shc2/Ccr1/Gng11/Adcy7/Cx3cl1/Gng8/Ptk2b/Cxcl6/Elmo1/Gnb4/Adcy1/Braf/Cxcl11/Rac3/Adcy9/Ccl24	rno:360918/rno:81664/rno:114553/rno:317371/rno:25388/rno:81636/rno:298006/rno:497931/rno:25734/rno:83805/rno:171056/rno:80850/rno:60628/rno:59075/rno:25156/rno:64508/rno:304109/rno:114553/rno:690825/rno:366508/rno:25388/rno:314612/rno:57301/rno:100912034/rno:84420/rno:89808/rno:245986/rno:50646/rno:60665/rno:361251/rno:294962/rno:305509/rno:114486/rno:305236/rno:363875/rno:302950/rno:288593	37
rno04810	Regulation of actin cytoskeleton	44/1006	246/10340	4.72e-05	0.000922831	ENSRNOG00000013656/ENSRNOG00000002428/ENSRNOG00000002886/ENSRNOG00000000991/ENSRNOG00000016538/ENSRNOG00000020246/ENSRNOG00000036829/ENSRNOG00000027894/ENSRNOG00000047931/ENSRNOG00000009495/ENSRNOG00000018461/ENSRNOG00000001470/ENSRNOG00000003866/ENSRNOG00000048043/ENSRNOG00000008986/ENSRNOG00000050430/ENSRNOG00000036703/ENSRNOG00000033791/ENSRNOG00000016225/ENSRNOG00000021569/ENSRNOG00000001224/…	Lpar1/Lpar4/Myh10/Arpc1b/Itga8/Myl9/Nckap1l/Iqgap3/Tmsb4x/Src/Pdgfrb/Limk1/Cxcr4/F2r/Diaph3/Vav1/Itgax/Apc2/Fgd3/Tiam1/Itgb2/Pik3cd/AABR07028769.1/Bdkrb2/Iqgap1/Pdgfb/Itgb6/Gsn/Actg1/Pdgfd/Insrr/Ezr/Enah/Itgb7/Itga9/Pak7/Itgb4/Wasf1/Egfr/Iqgap2/Braf/Mk1/Pak2/Rac3	rno:116744/rno:302378/rno:79433/rno:54227/rno:364786/rno:296313/rno:315348/rno:310621/rno:81814/rno:83805/rno:24629/rno:65172/rno:60628/rno:25439/rno:290396/rno:25156/rno:499271/rno:299611/rno:361223/rno:304109/rno:309684/rno:366508/rno:116723/rno:25245/rno:361598/rno:24628/rno:311061/rno:296654/rno:287876/rno:66018/rno:60663/rno:54319/rno:360891/rno:25713/rno:685004/rno:311450/rno:25724/rno:2945…	44
rno04072	Phospholipase D signaling pathway	36/1006	188/10340	5.33e-05	0.000981016	ENSRNOG00000013656/ENSRNOG00000000596/ENSRNOG00000002428/ENSRNOG00000033835/ENSRNOG00000007679/ENSRNOG00000012160/ENSRNOG00000002440/ENSRNOG00000032150/ENSRNOG00000023428/ENSRNOG00000002657/ENSRNOG00000019604/ENSRNOG00000018461/ENSRNOG00000024159/ENSRNOG00000048043/ENSRNOG00000051986/ENSRNOG00000003999/ENSRNOG00000016846/ENSRNOG00000010626/ENSRNOG00000001065/ENSRNOG00000026490/ENSRNOG00000017197/…	Lpar1/Fyn/Lpar4/Dnm1/Cyth4/Syk/Ralb/Adcy2/Pik3r5/Pla2g4a/Pld2/Pdgfrb/Fcer1g/F2r/Plcg2/Adcy3/Pik3cd/Sphk1/Cyth3/Dnm3/Pdgfb/Shc2/Pdgfd/Adcy7/Kitlg/Gab2/Agpat4/Ptk2b/AABR07065772.3/Dgkq/Egfr/Rapgef4/Plpp3/Lpar3/Adcy1/Adcy9	rno:116744/rno:25150/rno:302378/rno:140694/rno:500906/rno:25155/rno:116546/rno:81636/rno:497931/rno:24653/rno:25097/rno:24629/rno:25441/rno:25439/rno:29337/rno:64508/rno:366508/rno:170897/rno:116693/rno:171574/rno:24628/rno:314612/rno:66018/rno:84420/rno:60427/rno:84477/rno:170919/rno:50646/rno:691714/rno:100361138/rno:24329/rno:252857/rno:192270/rno:66025/rno:305509/rno:302950	36
rno04114	Oocyte meiosis	29/1006	139/10340	5.68e-05	0.000988134	ENSRNOG00000018815/ENSRNOG00000011589/ENSRNOG00000000515/ENSRNOG00000028415/ENSRNOG00000000632/ENSRNOG00000032150/ENSRNOG00000004479/ENSRNOG00000058539/ENSRNOG00000032778/ENSRNOG00000013194/ENSRNOG00000024008/ENSRNOG00000005376/ENSRNOG00000003802/ENSRNOG00000055111/ENSRNOG00000012835/ENSRNOG00000014786/ENSRNOG00000022499/ENSRNOG00000003999/ENSRNOG00000014776/ENSRNOG00000024077/ENSRNOG00000014187/…	Plk1/Camk2d/Mapk13/Cdc20/Cdk1/Adcy2/Aurka/Ccnb1/Bub1/Rps6ka2/Cdc25c/Mad2l1/Pttg1/AABR07000658.1/Espl1/Ccne1/Sgo1/Adcy3/Adcy7/Fbxo5/Igf1r/Pkmyt1/Camk2b/Cdk2/Igf1/Adcy1/Itpr2/Cpeb4/Adcy9	rno:25515/rno:24246/rno:29513/rno:64515/rno:54237/rno:81636/rno:261730/rno:25203/rno:296137/rno:117269/rno:307511/rno:297176/rno:64193/rno:100364016/rno:315330/rno:25729/rno:363174/rno:64508/rno:84420/rno:292263/rno:25718/rno:287101/rno:24245/rno:362817/rno:24482/rno:305509/rno:81678/rno:303010/rno:302950	29
rno04380	Osteoclast differentiation	28/1006	133/10340	6.41e-05	0.00105659	ENSRNOG00000000596/ENSRNOG00000013014/ENSRNOG00000021155/ENSRNOG00000013967/ENSRNOG00000020652/ENSRNOG00000016866/ENSRNOG00000020845/ENSRNOG00000012160/ENSRNOG00000001480/ENSRNOG00000012172/ENSRNOG00000028016/ENSRNOG00000000515/ENSRNOG00000018414/ENSRNOG00000013578/ENSRNOG00000012074/ENSRNOG00000046261/ENSRNOG00000021199/ENSRNOG00000051986/ENSRNOG00000024382/ENSRNOG00000062144/ENSRNOG00000016846/…	Fyn/Cyba/Ctsk/Blnk/Tgfb1/Fhl2/Tyrobp/Syk/Ncf1/Spi1/AABR07021402.1/Mapk13/Csf1r/Trem2/Ifngr1/Acp5/Fcgr1a/Plcg2/Fcgr3a/AABR07035955.1/Pik3cd/Tnfrsf11a/Gab2/Lilrb4/Btk/Tgfb2/Il1a/Rac3	rno:25150/rno:79129/rno:29175/rno:499356/rno:59086/rno:63839/rno:361537/rno:25155/rno:114553/rno:366126/rno:364018/rno:29513/rno:307403/rno:301227/rno:116465/rno:25732/rno:295279/rno:29337/rno:304966/rno:114553/rno:366508/rno:498206/rno:84477/rno:292594/rno:367901/rno:81809/rno:24493/rno:363875	28
rno05206	MicroRNAs in cancer	35/1006	183/10340	6.91e-05	0.00108189	ENSRNOG00000018087/ENSRNOG00000014863/ENSRNOG00000014117/ENSRNOG00000005903/ENSRNOG00000040287/ENSRNOG00000014080/ENSRNOG00000018461/ENSRNOG00000046635/ENSRNOG00000024008/ENSRNOG00000016810/ENSRNOG00000014786/ENSRNOG00000006094/ENSRNOG00000051986/ENSRNOG00000033791/ENSRNOG00000016203/ENSRNOG00000016846/ENSRNOG00000056585/ENSRNOG00000021248/ENSRNOG00000017197/ENSRNOG00000058645/ENSRNOG00000006450/…	Vim/Reck/Hmox1/St14/Cyp1b1/Kif23/Pdgfrb/Cdca5/Cdc25c/Stmn1/Ccne1/Cd44/Plcg2/Apc2/Efna2/Pik3cd/Fscn1/Cdc25b/Pdgfb/Tnc/Erbb2/Bcl2/Ezr/Spry2/Plau/Notch3/Abcc1/Ddit4/AABR07030375.1/Tgfb2/AABR07044925.1/Egfr/Efna1/Erbb3/Efna5	rno:81818/rno:313488/rno:24451/rno:114093/rno:25426/rno:315740/rno:24629/rno:684771/rno:307511/rno:29332/rno:25729/rno:25406/rno:29337/rno:299611/rno:84358/rno:366508/rno:683788/rno:171103/rno:24628/rno:116640/rno:24337/rno:24224/rno:54319/rno:306141/rno:25619/rno:56761/rno:24565/rno:140942/rno:29332/rno:81809/rno:309757/rno:24329/rno:94268/rno:29496/rno:116683	35
rno04540	Gap junction	23/1006	101/10340	8.07e-05	0.00120322	ENSRNOG00000013656/ENSRNOG00000061216/ENSRNOG00000016592/ENSRNOG00000062143/ENSRNOG00000053468/ENSRNOG00000000632/ENSRNOG00000032150/ENSRNOG00000018371/ENSRNOG00000009495/ENSRNOG00000018461/ENSRNOG00000060728/ENSRNOG00000017209/ENSRNOG00000003999/ENSRNOG00000017197/ENSRNOG00000029148/ENSRNOG00000014776/ENSRNOG00000017445/ENSRNOG00000010170/ENSRNOG00000015544/ENSRNOG00000004332/ENSRNOG00000059479/…	Lpar1/Tubb5/Gnai2/LOC100911830/Tuba1b/Cdk1/Adcy2/Tubb6/Src/Pdgfrb/Tuba1a/Tubb3/Adcy3/Pdgfb/Pdgfd/Adcy7/Tubb2b/Tubb4b/LOC100909441/Egfr/Adcy1/Itpr2/Adcy9	rno:116744/rno:29214/rno:81664/rno:500929/rno:500929/rno:54237/rno:81636/rno:307351/rno:83805/rno:24629/rno:64158/rno:246118/rno:64508/rno:24628/rno:66018/rno:84420/rno:291081/rno:296554/rno:100909441/rno:24329/rno:305509/rno:81678/rno:302950	23
rno04611	Platelet activation	29/1006	143/10340	9.72e-05	0.00138273	ENSRNOG00000000596/ENSRNOG00000020585/ENSRNOG00000003897/ENSRNOG00000003357/ENSRNOG00000007918/ENSRNOG00000016592/ENSRNOG00000012160/ENSRNOG00000011292/ENSRNOG00000000515/ENSRNOG00000032150/ENSRNOG00000023428/ENSRNOG00000021161/ENSRNOG00000002657/ENSRNOG00000009495/ENSRNOG00000017803/ENSRNOG00000016367/ENSRNOG00000024159/ENSRNOG00000048043/ENSRNOG00000009348/ENSRNOG00000051986/ENSRNOG00000003999/…	Fyn/Tbxa2r/Col1a1/Col3a1/Tbxas1/Gnai2/Syk/Col1a2/Mapk13/Adcy2/Pik3r5/Fermt3/Pla2g4a/Src/Apbb1ip/Vasp/Fcer1g/F2r/Nos3/Plcg2/Adcy3/Pik3cd/Actg1/Vwf/Adcy7/Btk/Adcy1/Itpr2/Adcy9	rno:25150/rno:24816/rno:29393/rno:84032/rno:24886/rno:81664/rno:25155/rno:103689932/rno:29513/rno:81636/rno:497931/rno:309186/rno:24653/rno:83805/rno:307171/rno:361517/rno:25441/rno:25439/rno:24600/rno:29337/rno:64508/rno:366508/rno:287876/rno:116669/rno:84420/rno:367901/rno:305509/rno:81678/rno:302950	29
rno05410	Hypertrophic cardiomyopathy (HCM)	22/1006	100/10340	0.00019548	0.00266023	ENSRNOG00000009867/ENSRNOG00000019810/ENSRNOG00000062101/ENSRNOG00000020652/ENSRNOG00000016538/ENSRNOG00000054274/ENSRNOG00000011134/ENSRNOG00000016731/ENSRNOG00000033734/ENSRNOG00000008346/ENSRNOG00000036701/ENSRNOG00000002135/ENSRNOG00000014603/ENSRNOG00000033531/ENSRNOG00000015496/ENSRNOG00000008479/ENSRNOG00000007090/ENSRNOG00000012208/ENSRNOG00000043167/ENSRNOG00000005580/ENSRNOG00000002418/…	Tgfb3/Des/Ace/Tgfb1/Itga8/Cacnb3/Lama2/Tpm2/Tnnt2/Itgb6/Actg1/Sgcb/Sgcg/Cacna2d1/Tpm4/Slc8a1/Cacna1c/Itgb7/Itga9/Itgb4/Tgfb2/Igf1	rno:25717/rno:64362/rno:24310/rno:59086/rno:364786/rno:25297/rno:309368/rno:500450/rno:24837/rno:311061/rno:287876/rno:680229/rno:305941/rno:25399/rno:24852/rno:29715/rno:24239/rno:25713/rno:685004/rno:25724/rno:81809/rno:24482	22
rno05414	Dilated cardiomyopathy (DCM)	27/1006	135/10340	0.00021244	0.00277057	ENSRNOG00000009867/ENSRNOG00000019810/ENSRNOG00000020652/ENSRNOG00000016538/ENSRNOG00000054274/ENSRNOG00000032150/ENSRNOG00000011134/ENSRNOG00000016731/ENSRNOG00000033734/ENSRNOG00000003999/ENSRNOG00000008346/ENSRNOG00000036701/ENSRNOG00000002135/ENSRNOG00000014776/ENSRNOG00000014603/ENSRNOG00000033531/ENSRNOG00000015496/ENSRNOG00000008479/ENSRNOG00000007090/ENSRNOG00000051722/ENSRNOG00000012208/…	Tgfb3/Des/Tgfb1/Itga8/Cacnb3/Adcy2/Lama2/Tpm2/Tnnt2/Adcy3/Itgb6/Actg1/Sgcb/Adcy7/Sgcg/Cacna2d1/Tpm4/Slc8a1/Cacna1c/AABR07065772.3/Itgb7/Itga9/Itgb4/Tgfb2/Igf1/Adcy1/Adcy9	rno:25717/rno:64362/rno:59086/rno:364786/rno:25297/rno:81636/rno:309368/rno:500450/rno:24837/rno:64508/rno:311061/rno:287876/rno:680229/rno:84420/rno:305941/rno:25399/rno:24852/rno:29715/rno:24239/rno:691714/rno:25713/rno:685004/rno:25724/rno:81809/rno:24482/rno:305509/rno:302950	27
rno04666	Fc gamma R-mediated phagocytosis	26/1006	132/10340	0.000355097	0.00444582	ENSRNOG00000000991/ENSRNOG00000012160/ENSRNOG00000001480/ENSRNOG00000031058/ENSRNOG00000009331/ENSRNOG00000002657/ENSRNOG00000019604/ENSRNOG00000001470/ENSRNOG00000016367/ENSRNOG00000021199/ENSRNOG00000017020/ENSRNOG00000050430/ENSRNOG00000012490/ENSRNOG00000051986/ENSRNOG00000024382/ENSRNOG00000062144/ENSRNOG00000016846/ENSRNOG00000059510/ENSRNOG00000010626/ENSRNOG00000009113/ENSRNOG00000018991/…	Arpc1b/Syk/Ncf1/Was/Hck/Pla2g4a/Pld2/Limk1/Vasp/Fcgr1a/Inpp5d/Vav1/Amph/Plcg2/Fcgr3a/AABR07035955.1/Pik3cd/AABR07027870.1/Sphk1/Marcksl1/Gsn/Gab2/AABR07065772.3/Wasf1/Plpp3/Rac3	rno:54227/rno:25155/rno:114553/rno:317371/rno:25734/rno:24653/rno:25097/rno:65172/rno:361517/rno:295279/rno:54259/rno:25156/rno:60668/rno:29337/rno:304966/rno:114553/rno:366508/rno:60668/rno:170897/rno:103689966/rno:296654/rno:84477/rno:691714/rno:294568/rno:192270/rno:363875	26
rno04976	Bile secretion	19/1006	85/10340	0.000422147	0.00508201	ENSRNOG00000032150/ENSRNOG00000016469/ENSRNOG00000055103/ENSRNOG00000003999/ENSRNOG00000049766/ENSRNOG00000017775/ENSRNOG00000014776/ENSRNOG00000016043/ENSRNOG00000010378/ENSRNOG00000002948/ENSRNOG00000020263/ENSRNOG00000007395/ENSRNOG00000030538/ENSRNOG00000036984/ENSRNOG00000046727/ENSRNOG00000059479/ENSRNOG00000018086/ENSRNOG00000046540/ENSRNOG00000049768	Adcy2/Fxyd2/Cftr/Adcy3/Sctr/Slc5a1/Adcy7/Aqp4/Slc4a5/Abcc3/Atp1a3/Baat/Slco1b2/Slco1a1/Abcc2/Adcy1/Slc22a8/Ugt2b37/Adcy9	rno:81636/rno:29639/rno:24255/rno:64508/rno:81779/rno:25552/rno:84420/rno:25293/rno:297386/rno:140668/rno:24213/rno:29725/rno:58978/rno:50572/rno:25303/rno:305509/rno:83500/rno:266685/rno:302950	19
rno04934	Cushing syndrome	29/1006	163/10340	0.000965163	0.0111887	ENSRNOG00000016592/ENSRNOG00000013166/ENSRNOG00000021962/ENSRNOG00000011589/ENSRNOG00000032150/ENSRNOG00000008956/ENSRNOG00000008168/ENSRNOG00000015618/ENSRNOG00000060528/ENSRNOG00000014786/ENSRNOG00000003999/ENSRNOG00000033791/ENSRNOG00000015982/ENSRNOG00000003807/ENSRNOG00000014776/ENSRNOG00000007090/ENSRNOG00000021524/ENSRNOG00000017409/ENSRNOG00000051905/ENSRNOG00000052080/ENSRNOG00000005413/…	Gnai2/Wnt4/Fzd2/Camk2d/Adcy2/Cdkn2c/Wnt5b/Wnt5a/Cacna1g/Ccne1/Adcy3/Apc2/Wnt11/Wnt9b/Adcy7/Cacna1c/Mrap/Wnt6/Wnt2/Camk2b/Creb3l1/Fzd4/Egfr/Cdk2/Adcy1/Braf/Cyp21a1/Itpr2/Adcy9	rno:81664/rno:84426/rno:64512/rno:24246/rno:81636/rno:54238/rno:282582/rno:64566/rno:29717/rno:25729/rno:64508/rno:299611/rno:140584/rno:303586/rno:84420/rno:24239/rno:288271/rno:316526/rno:114487/rno:24245/rno:362165/rno:64558/rno:24329/rno:362817/rno:305509/rno:114486/rno:24298/rno:81678/rno:302950	29
rno01521	EGFR tyrosine kinase inhibitor resistance	19/1006	92/10340	0.0011801	0.0131918	ENSRNOG00000020716/ENSRNOG00000009495/ENSRNOG00000018461/ENSRNOG00000018233/ENSRNOG00000051986/ENSRNOG00000016846/ENSRNOG00000017197/ENSRNOG00000008030/ENSRNOG00000029148/ENSRNOG00000006450/ENSRNOG00000014187/ENSRNOG00000002791/ENSRNOG00000019093/ENSRNOG00000010392/ENSRNOG00000004332/ENSRNOG00000004964/ENSRNOG00000004517/ENSRNOG00000046829/ENSRNOG00000010957	Axl/Src/Pdgfrb/Gas6/Plcg2/Pik3cd/Pdgfb/Shc2/Pdgfd/Erbb2/Igf1r/Bcl2/Nrg2/Nrg1/Egfr/Erbb3/Igf1/Kdr/Braf	rno:308444/rno:83805/rno:24629/rno:58935/rno:29337/rno:366508/rno:24628/rno:314612/rno:66018/rno:24337/rno:25718/rno:24224/rno:432361/rno:112400/rno:24329/rno:29496/rno:24482/rno:25589/rno:114486	19
rno01522	Endocrine resistance	20/1006	101/10340	0.00152891	0.0165017	ENSRNOG00000016695/ENSRNOG00000000515/ENSRNOG00000032150/ENSRNOG00000008956/ENSRNOG00000007443/ENSRNOG00000009495/ENSRNOG00000003999/ENSRNOG00000016846/ENSRNOG00000008030/ENSRNOG00000014776/ENSRNOG00000006450/ENSRNOG00000014187/ENSRNOG00000002791/ENSRNOG00000004346/ENSRNOG00000004332/ENSRNOG00000004517/ENSRNOG00000014011/ENSRNOG00000059479/ENSRNOG00000010957/ENSRNOG00000049768	Mmp2/Mapk13/Adcy2/Cdkn2c/Jag1/Src/Adcy3/Pik3cd/Shc2/Adcy7/Erbb2/Igf1r/Bcl2/Notch3/Egfr/Igf1/Dll4/Adcy1/Braf/Adcy9	rno:81686/rno:29513/rno:81636/rno:54238/rno:29146/rno:83805/rno:64508/rno:366508/rno:314612/rno:84420/rno:24337/rno:25718/rno:24224/rno:56761/rno:24329/rno:24482/rno:311332/rno:305509/rno:114486/rno:302950	20
rno00830	Retinol metabolism	17/1006	82/10340	0.00200832	0.0209534	ENSRNOG00000062125/ENSRNOG00000062154/ENSRNOG00000052810/ENSRNOG00000009741/ENSRNOG00000006681/ENSRNOG00000033164/ENSRNOG00000000978/ENSRNOG00000049464/ENSRNOG00000046357/ENSRNOG00000021405/ENSRNOG00000013291/ENSRNOG00000008842/ENSRNOG00000059330/ENSRNOG00000015736/ENSRNOG00000030154/ENSRNOG00000029651/ENSRNOG00000046540	Aox3/AABR07067810.1/Cyp2c11/Cyp4a3/Rdh10/Cyp2b3/AABR07035374.1/Cyp2c13/Adh5/Cyp2c7/Cyp2c23/Cyp4a8/AABR07004549.1/Dhrs3/Cyp4a2/Rdh16/Ugt2b37	rno:493909/rno:316424/rno:29277/rno:298423/rno:353252/rno:286953/rno:266682/rno:171521/rno:100145871/rno:29298/rno:83790/rno:266674/rno:29298/rno:313689/rno:24306/rno:100365958/rno:266685	17
rno05165	Human papillomavirus infection	56/1006	394/10340	0.00229186	0.0231404	ENSRNOG00000023972/ENSRNOG00000003897/ENSRNOG00000001254/ENSRNOG00000011329/ENSRNOG00000005678/ENSRNOG00000016281/ENSRNOG00000053691/ENSRNOG00000013166/ENSRNOG00000001249/ENSRNOG00000049270/ENSRNOG00000016538/ENSRNOG00000021962/ENSRNOG00000011292/ENSRNOG00000009531/ENSRNOG00000012471/ENSRNOG00000059903/ENSRNOG00000015318/ENSRNOG00000019648/ENSRNOG00000047768/ENSRNOG00000015423/ENSRNOG00000007443/…	Col4a2/Col1a1/Col6a2/Pkm/Lamb1/Col4a1/Lama5/Wnt4/Col6a1/Ppp2r3b/Itga8/Fzd2/Col1a2/Col9a3/Thbs4/Thbs3/Heyl/AABR07068316.1/Lamb2/Ccna2/Jag1/Lfng/LOC100364062/Pdgfrb/Lama2/Wnt5b/Wnt5a/Ccne1/Apc2/Pik3cd/Wnt11/Spp1/Wnt9b/Ptger4/Itgb6/Dlg2/Vwf/Tnc/Thbs2/RT1-T24-1/AABR07030494.1/Lamc1/RT1-T24-3/Rbpjl/Wnt6/Notch3/Lamc2/Itgb7/Wnt2/Itga9/Itgb4/Ppp2r2b/Creb3l1/Fzd4/Egfr/Cdk2	rno:306628/rno:29393/rno:361821/rno:25630/rno:298941/rno:290905/rno:140433/rno:84426/rno:294337/rno:682033/rno:364786/rno:64512/rno:103689932/rno:362285/rno:29220/rno:681309/rno:313575/rno:367313/rno:25473/rno:114494/rno:29146/rno:170905/rno:100364062/rno:24629/rno:309368/rno:282582/rno:64566/rno:25729/rno:299611/rno:366508/rno:140584/rno:25353/rno:303586/rno:84023/rno:311061/rno:64053/rno:116669…	56
rno05020	Prion diseases	10/1006	38/10340	0.0027237	0.0266412	ENSRNOG00000000596/ENSRNOG00000021259/ENSRNOG00000012804/ENSRNOG00000012749/ENSRNOG00000012807/ENSRNOG00000031890/ENSRNOG00000002680/ENSRNOG00000061379/ENSRNOG00000004575/ENSRNOG00000013736	Fyn/Prnp/C1qc/C1qb/C1qa/Ncam1/Lamc1/C7/Il1a/C9	rno:25150/rno:24686/rno:362634/rno:29687/rno:298566/rno:24586/rno:117036/rno:117517/rno:24493/rno:117512	10
rno00590	Arachidonic acid metabolism	18/1006	92/10340	0.00295291	0.0280079	ENSRNOG00000009751/ENSRNOG00000007918/ENSRNOG00000052564/ENSRNOG00000008245/ENSRNOG00000002657/ENSRNOG00000001701/ENSRNOG00000010461/ENSRNOG00000052810/ENSRNOG00000009741/ENSRNOG00000033164/ENSRNOG00000004786/ENSRNOG00000049464/ENSRNOG00000042224/ENSRNOG00000021405/ENSRNOG00000013291/ENSRNOG00000008842/ENSRNOG00000059330/ENSRNOG00000030154	Gpx7/Tbxas1/Gpx3/AABR07054614.1/Pla2g4a/Cbr3/Gpx8/Cyp2c11/Cyp4a3/Cyp2b3/Cyp4f1/Cyp2c13/Cyp2j10/Cyp2c7/Cyp2c23/Cyp4a8/AABR07004549.1/Cyp4a2	rno:298376/rno:24886/rno:64317/rno:25527/rno:24653/rno:304078/rno:294744/rno:29277/rno:298423/rno:286953/rno:56266/rno:171521/rno:313375/rno:29298/rno:83790/rno:266674/rno:29298/rno:24306	18
rno04979	Cholesterol metabolism	13/1006	58/10340	0.00321573	0.0282929	ENSRNOG00000020713/ENSRNOG00000012062/ENSRNOG00000004111/ENSRNOG00000010549/ENSRNOG00000043176/ENSRNOG00000031814/ENSRNOG00000005906/ENSRNOG00000012181/ENSRNOG00000005542/ENSRNOG00000012016/ENSRNOG00000060338/ENSRNOG00000008638/ENSRNOG00000055909	Osbpl5/Npc2/Soat1/Tspo/AABR07059308.1/Sort1/LOC103690020/Lpl/Apob/Npc1/Lipc/Angptl3/Apoa4	rno:361686/rno:286898/rno:81782/rno:24230/rno:499985/rno:83576/rno:103690020/rno:24539/rno:54225/rno:266732/rno:24538/rno:502970/rno:25080	13
rno04010	MAPK signaling pathway	47/1006	324/10340	0.00334629	0.0282929	ENSRNOG00000009867/ENSRNOG00000020652/ENSRNOG00000054274/ENSRNOG00000019308/ENSRNOG00000000515/ENSRNOG00000054890/ENSRNOG00000020783/ENSRNOG00000018414/ENSRNOG00000005807/ENSRNOG00000014013/ENSRNOG00000002657/ENSRNOG00000013194/ENSRNOG00000018461/ENSRNOG00000003587/ENSRNOG00000016810/ENSRNOG00000060528/ENSRNOG00000016203/ENSRNOG00000021248/ENSRNOG00000052437/ENSRNOG00000004483/ENSRNOG00000017197/…	Tgfb3/Tgfb1/Cacnb3/Arrb2/Mapk13/Flna/Ntf4/Csf1r/Ptpn7/Map4k4/Pla2g4a/Rps6ka2/Pdgfrb/Vegfd/Stmn1/Cacna1g/Efna2/Cdc25b/AABR07072809.1/Ptprr/Pdgfb/Pdgfd/Erbb2/Cacna2d1/Igf1r/Kitlg/Flnc/Cacna1c/Angpt1/Cacna1a/AABR07030375.1/Tgfb2/Il1a/Egfr/Efna1/Mapk8ip1/Erbb3/Efna5/Igf1/Kdr/Il1rap/Braf/Pak2/Ntf3/Ntrk1/Dusp1/Rac3	rno:25717/rno:59086/rno:25297/rno:25388/rno:29513/rno:293860/rno:25730/rno:307403/rno:246781/rno:301363/rno:24653/rno:117269/rno:24629/rno:360457/rno:29332/rno:29717/rno:84358/rno:171103/rno:25388/rno:94202/rno:24628/rno:66018/rno:24337/rno:25399/rno:25718/rno:60427/rno:362332/rno:24239/rno:89807/rno:25398/rno:29332/rno:81809/rno:24493/rno:24329/rno:94268/rno:116457/rno:29496/rno:116683/rno:24482…	47
rno05100	Bacterial invasion of epithelial cells	17/1006	86/10340	0.00340714	0.0282929	ENSRNOG00000038881/ENSRNOG00000000991/ENSRNOG00000033835/ENSRNOG00000018747/ENSRNOG00000009495/ENSRNOG00000007462/ENSRNOG00000016846/ENSRNOG00000026490/ENSRNOG00000056836/ENSRNOG00000008030/ENSRNOG00000036701/ENSRNOG00000043182/ENSRNOG00000059705/ENSRNOG00000047476/ENSRNOG00000015800/ENSRNOG00000014549/ENSRNOG00000048172	Hcls1/Arpc1b/Dnm1/LOC102555457/Src/Sept8/Pik3cd/Dnm3/Cav1/Shc2/Actg1/Sept6/Elmo1/Wasf1/Elmo3/Arhgef26/Rac3	rno:288077/rno:54227/rno:140694/rno:362271/rno:83805/rno:303135/rno:366508/rno:171574/rno:25404/rno:314612/rno:287876/rno:691335/rno:361251/rno:294568/rno:291962/rno:310460/rno:363875	17
rno00140	Steroid hormone biosynthesis	16/1006	79/10340	0.00344165	0.0282929	ENSRNOG00000040287/ENSRNOG00000002216/ENSRNOG00000001889/ENSRNOG00000052810/ENSRNOG00000038331/ENSRNOG00000033164/ENSRNOG00000000978/ENSRNOG00000049464/ENSRNOG00000021405/ENSRNOG00000013291/ENSRNOG00000059330/ENSRNOG00000005861/ENSRNOG00000029179/ENSRNOG00000032487/ENSRNOG00000000428/ENSRNOG00000046540	Cyp1b1/Srd5a3/Comt/Cyp2c11/Akr1c1/Cyp2b3/AABR07035374.1/Cyp2c13/Cyp2c7/Cyp2c23/AABR07004549.1/Hsd11b1/Cyp2d3/Sts/Cyp21a1/Ugt2b37	rno:25426/rno:305291/rno:24267/rno:29277/rno:307092/rno:286953/rno:266682/rno:171521/rno:29298/rno:83790/rno:29298/rno:25116/rno:24303/rno:24800/rno:24298/rno:266685	16
rno04916	Melanogenesis	20/1006	108/10340	0.00349529	0.0282929	ENSRNOG00000016592/ENSRNOG00000013166/ENSRNOG00000021962/ENSRNOG00000011589/ENSRNOG00000032150/ENSRNOG00000008168/ENSRNOG00000015618/ENSRNOG00000003999/ENSRNOG00000015982/ENSRNOG00000003807/ENSRNOG00000014776/ENSRNOG00000005386/ENSRNOG00000010997/ENSRNOG00000017409/ENSRNOG00000051905/ENSRNOG00000052080/ENSRNOG00000005413/ENSRNOG00000016848/ENSRNOG00000059479/ENSRNOG00000049768	Gnai2/Wnt4/Fzd2/Camk2d/Adcy2/Wnt5b/Wnt5a/Adcy3/Wnt11/Wnt9b/Adcy7/Kitlg/Ednrb/Wnt6/Wnt2/Camk2b/Creb3l1/Fzd4/Adcy1/Adcy9	rno:81664/rno:84426/rno:64512/rno:24246/rno:81636/rno:282582/rno:64566/rno:64508/rno:140584/rno:303586/rno:84420/rno:60427/rno:50672/rno:316526/rno:114487/rno:24245/rno:362165/rno:64558/rno:305509/rno:302950	20
rno04020	Calcium signaling pathway	39/1006	258/10340	0.00352531	0.0282929	ENSRNOG00000020585/ENSRNOG00000001427/ENSRNOG00000032238/ENSRNOG00000015155/ENSRNOG00000011589/ENSRNOG00000005378/ENSRNOG00000010830/ENSRNOG00000032150/ENSRNOG00000018461/ENSRNOG00000003866/ENSRNOG00000048043/ENSRNOG00000060528/ENSRNOG00000009348/ENSRNOG00000051986/ENSRNOG00000003999/ENSRNOG00000013231/ENSRNOG00000010626/ENSRNOG00000047300/ENSRNOG00000004094/ENSRNOG00000014776/ENSRNOG00000006450/…	Tbxa2r/Orai2/Plcd1/Tnnc2/Camk2d/Gna15/Slc25a4/Adcy2/Pdgfrb/Cxcr4/F2r/Cacna1g/Nos3/Plcg2/Adcy3/Ptafr/Sphk1/Bdkrb2/Ptger1/Adcy7/Erbb2/Pde1a/Slc8a1/Ednrb/Cacna1c/Ptk2b/AABR07065772.3/Ednra/Cacna1a/Camk2b/Egfr/Erbb3/P2rx7/Tacr1/Phkb/Adcy1/Ptger3/Itpr2/Adcy9	rno:24816/rno:304592/rno:24655/rno:296369/rno:24246/rno:89788/rno:85333/rno:81636/rno:24629/rno:60628/rno:25439/rno:29717/rno:24600/rno:29337/rno:64508/rno:58949/rno:170897/rno:25245/rno:25637/rno:84420/rno:24337/rno:81529/rno:29715/rno:50672/rno:24239/rno:50646/rno:691714/rno:24326/rno:25398/rno:24245/rno:24329/rno:29496/rno:29665/rno:24807/rno:361377/rno:305509/rno:24929/rno:81678/rno:302950	39
rno04060	Cytokine-cytokine receptor interaction	41/1006	277/10340	0.00413392	0.0323479	ENSRNOG00000009867/ENSRNOG00000017602/ENSRNOG00000028015/ENSRNOG00000020652/ENSRNOG00000028713/ENSRNOG00000045670/ENSRNOG00000034290/ENSRNOG00000014171/ENSRNOG00000049782/ENSRNOG00000018414/ENSRNOG00000018509/ENSRNOG00000014464/ENSRNOG00000003866/ENSRNOG00000012074/ENSRNOG00000051120/ENSRNOG00000003954/ENSRNOG00000009204/ENSRNOG00000013717/ENSRNOG00000006715/ENSRNOG00000045595/ENSRNOG00000015615/…	Tgfb3/Il34/Pf4/Tgfb1/Acvrl1/Tnfsf12/Ccl21/Tnfsf13/Csf2ra/Csf1r/Cx3cr1/Tnfsf13b/Cxcr4/Ifngr1/Il17d/Il2rg/Il17re/Bmp6/Ccr1/Tnfsf9/Tnfrsf11a/Tnfrsf8/Cx3cl1/Il21r/Il17b/Epo/Cd40/Cxcl6/Relt/Ifnlr1/Tgfb2/Il1a/Acvr2a/Bmp2/Ghr/Il1rap/Inhbe/Edar/Il33/Cxcl11/Ccl24	rno:25717/rno:498951/rno:360918/rno:59086/rno:25237/rno:360548/rno:298006/rno:287437/rno:652957/rno:307403/rno:171056/rno:498666/rno:60628/rno:116465/rno:691799/rno:140924/rno:362417/rno:25644/rno:57301/rno:353218/rno:498206/rno:25069/rno:89808/rno:308977/rno:116472/rno:24335/rno:171369/rno:60665/rno:361615/rno:362628/rno:81809/rno:24493/rno:29263/rno:29373/rno:25235/rno:25466/rno:83711/rno:36558…	41
rno04933	AGE-RAGE signaling pathway in diabetic complications	20/1006	111/10340	0.00482722	0.0368517	ENSRNOG00000023972/ENSRNOG00000003897/ENSRNOG00000009867/ENSRNOG00000016281/ENSRNOG00000020652/ENSRNOG00000003357/ENSRNOG00000032238/ENSRNOG00000011292/ENSRNOG00000016695/ENSRNOG00000000515/ENSRNOG00000003587/ENSRNOG00000009348/ENSRNOG00000051986/ENSRNOG00000016846/ENSRNOG00000003622/ENSRNOG00000002791/ENSRNOG00000002418/ENSRNOG00000004575/ENSRNOG00000013925/ENSRNOG00000048172	Col4a2/Col1a1/Tgfb3/Col4a1/Tgfb1/Col3a1/Plcd1/Col1a2/Mmp2/Mapk13/Vegfd/Nos3/Plcg2/Pik3cd/Cybb/Bcl2/Tgfb2/Il1a/Nox4/Rac3	rno:306628/rno:29393/rno:25717/rno:290905/rno:59086/rno:84032/rno:24655/rno:103689932/rno:81686/rno:29513/rno:360457/rno:24600/rno:29337/rno:366508/rno:66021/rno:24224/rno:81809/rno:24493/rno:85431/rno:363875	20
rno04024	cAMP signaling pathway	35/1006	230/10340	0.00496323	0.0369879	ENSRNOG00000016592/ENSRNOG00000050968/ENSRNOG00000011589/ENSRNOG00000020246/ENSRNOG00000032150/ENSRNOG00000012098/ENSRNOG00000019604/ENSRNOG00000048043/ENSRNOG00000016469/ENSRNOG00000055103/ENSRNOG00000050430/ENSRNOG00000003999/ENSRNOG00000021569/ENSRNOG00000028404/ENSRNOG00000016846/ENSRNOG00000012562/ENSRNOG00000014776/ENSRNOG00000057616/ENSRNOG00000003972/ENSRNOG00000007090/ENSRNOG00000004317/…	Gnai2/Ptger2/Camk2d/Myl9/Adcy2/Adcyap1r1/Pld2/F2r/Fxyd2/Cftr/Vav1/Adcy3/Tiam1/Ppp1r1b/Pik3cd/Grin3b/Adcy7/Ptch2/Tshr/Cacna1c/Vipr2/Ednra/Camk2b/Atp1a3/Sox9/Creb3l1/Hhip/Rapgef4/Adcy1/Braf/Acox3/Ptger3/Rac3/Adcy10/Adcy9	rno:81664/rno:81752/rno:24246/rno:296313/rno:81636/rno:24167/rno:25097/rno:25439/rno:29639/rno:24255/rno:25156/rno:64508/rno:304109/rno:360616/rno:366508/rno:170796/rno:84420/rno:89830/rno:25360/rno:24239/rno:29555/rno:24326/rno:24245/rno:24213/rno:140586/rno:362165/rno:291936/rno:252857/rno:305509/rno:114486/rno:83522/rno:24929/rno:363875/rno:59320/rno:302950	35
rno05217	Basal cell carcinoma	14/1006	68/10340	0.00516126	0.0375692	ENSRNOG00000026857/ENSRNOG00000013166/ENSRNOG00000021962/ENSRNOG00000008168/ENSRNOG00000015618/ENSRNOG00000033791/ENSRNOG00000015982/ENSRNOG00000003807/ENSRNOG00000057616/ENSRNOG00000017409/ENSRNOG00000051905/ENSRNOG00000018268/ENSRNOG00000016848/ENSRNOG00000021276	Kif7/Wnt4/Fzd2/Wnt5b/Wnt5a/Apc2/Wnt11/Wnt9b/Ptch2/Wnt6/Wnt2/Hhip/Fzd4/Bmp2	rno:293047/rno:84426/rno:64512/rno:282582/rno:64566/rno:299611/rno:140584/rno:303586/rno:89830/rno:316526/rno:114487/rno:291936/rno:64558/rno:29373	14
rno05230	Central carbon metabolism in cancer	16/1006	83/10340	0.00571071	0.0399324	ENSRNOG00000017163/ENSRNOG00000011329/ENSRNOG00000046891/ENSRNOG00000026235/ENSRNOG00000026519/ENSRNOG00000018461/ENSRNOG00000016846/ENSRNOG00000036677/ENSRNOG00000013000/ENSRNOG00000006116/ENSRNOG00000015948/ENSRNOG00000056728/ENSRNOG00000006450/ENSRNOG00000018824/ENSRNOG00000004332/ENSRNOG00000013953	Pfkp/Pkm/Hk1/Hk3/LOC100364062/Pdgfrb/Pik3cd/Slc16a3/Ldhb/Hk2/Slc1a5/G6pd/Erbb2/Slc7a5/Egfr/Ntrk1	rno:60416/rno:25630/rno:25058/rno:25060/rno:100364062/rno:24629/rno:366508/rno:80878/rno:24534/rno:25059/rno:292657/rno:24377/rno:24337/rno:50719/rno:24329/rno:59109	16
rno04913	Ovarian steroidogenesis	12/1006	55/10340	0.00574108	0.0399324	ENSRNOG00000032150/ENSRNOG00000040287/ENSRNOG00000002657/ENSRNOG00000003999/ENSRNOG00000013717/ENSRNOG00000014776/ENSRNOG00000014187/ENSRNOG00000004517/ENSRNOG00000059479/ENSRNOG00000042224/ENSRNOG00000053460/ENSRNOG00000049768	Adcy2/Cyp1b1/Pla2g4a/Adcy3/Bmp6/Adcy7/Igf1r/Igf1/Adcy1/Cyp2j10/Acot3/Adcy9	rno:81636/rno:25426/rno:24653/rno:64508/rno:25644/rno:84420/rno:25718/rno:24482/rno:305509/rno:313375/rno:314304/rno:302950	12
